# Supplementary material for: Nonthermal Plasma Synthesis of Metallic Ti Nanocrystals
Source: Nanomaterials (Basel). 2024 Jan 26;14(3):264. doi: 10.3390/nano14030264 (PMC10856339; doi:10.3390/nano14030264)
Supplement: Supplementary file 1 [file nanomaterials-14-00264-s001.zip]

Archive with 1 entries (1 files):
- nanomaterials-2833183-supplementary.pdf
